# Supplementary material for: A Novel Gastrodin Derivative with Neuroprotection Promotes NGF-Mimic Activity by Targeting INSR and ACTN4 to Activate PI3K/Akt Signaling Pathway in PC12 Cells
Source: Antioxidants (Basel). 2025 Mar 14;14(3):344. doi: 10.3390/antiox14030344 (PMC11939404; doi:10.3390/antiox14030344)
Supplement: Supplementary file 1 [file antioxidants-14-00344-s001.zip]

Archive with 1 entries (1 files):
- antioxidants-3474147-supplementary.pdf
